# Supplementary material for: Anemia: A significant cardiovascular mortality risk after ST-segment elevation myocardial infarction complicated by the comorbidities of hypertension and kidney disease
Source: PLoS One. 2017 Jul 27;12(7):e0180165. doi: 10.1371/journal.pone.0180165 (PMC5531517; doi:10.1371/journal.pone.0180165)
Supplement: S1 Dataset — (ZIP) [file pone.0180165.s001.zip]

Archive with 1 entries (1 files):
- Raw data/Raw data.xlsx
